# Supplementary material for: Structural basis of tRNA recognition by the widespread OB fold
Source: Nat Commun. 2024 Jul 29;15:6385. doi: 10.1038/s41467-024-50730-1 (PMC11286949; doi:10.1038/s41467-024-50730-1)
Supplement: Supplementary file 4 — Source Data [file 41467_2024_50730_MOESM4_ESM.xlsx]

## Sheet: fig. 1e
fig. 1e
	E. coli tRNA Tyr WT				E. coli tRNA Tyr ASLGAAA				E. coli tRNA Tyr ASLGAAA ∆ACCA
[Trbp111], µM	Run 1		Run 2		Run 1		Run 2		Run 1		Run 2
0.0024414	-1.9	-1.3	-0.2	-0.2	2.2	1.2	-0.1	0.9	1.1	0	-0.2	-0.1
0.0048828	-2.6	-1.7	1	-2.2	0.6	0.8	0.1	0.9	-0.5	-1.5	0	-0.3
0.0097656	-4.6	-1.4	17.6		-0.9	-0.5	-1.6	0.6	-0.5	-1.8	-0.4	-0.5
0.0195313	-3.9	-1.9	0.9	0.6	0.1	-0.2	3.7	1.4	-0.4	-1.8	-1.2	-1.3
0.0390625	-4.5	-3.3	52.8	-0.1	0.2	0.4	0.3	1.1	-1.1	-2.6	-0.4	-1.4
0.078125	-2.4	-1.7	2.6	0.9	2.6	1.9	2.8	3.8	-0.9	-2.2	-1.6	-0.8
0.15625	-3.3	-0.2	5.9	5.5	3.3	2.6	6.2	6.5	-2.3	-2.7	-0.4	-1.6
0.3125	8.1	10.3	14.8	13.7	18.3	16.2	18.3	20.7	1.2	-1.1	0.6	1.2
0.625	19.3	21.9	28.9	28.3	30.6	30.7	34.8	36.7	3.4	-0.3	1.2	1
1.25	36.1	43.9	48	50.7	55.1	52.7	60.2	61	0.4	-0.3	1	1.1
2.5	63.7	70.2	74	78	85.7	84.8	87.3	89.2	2.5	1.4	2.1	1.7
5	95.7	101.4	101.1	102.5	118.8	119.4	117.1	119	3.5	1.7	4.4	3.9
10	123.4	126.9	126.1	126	149.9	150.3	143.2	143.6	5.1	4.1	6.1	6.1
20	144.9	144.7	143	144.5	173.6	173.7	162.2	163	0.5	6	10.5	9.2
40	157.5	157	152.8	155.7	186.8	185.7	175.8	177.9	11	8.7	15.5	14.1

## Sheet: fig. 1f
fig. 1f
	E. coli tRNA Tyr WT				E. coli tRNA Tyr ASLGAAA				E. coli tRNA Tyr ASLGAAAΔACCA
[RNA], µM	Run 1		Run 2		Run 1		Run 2		Run 1		Run 2
0.049	23.2	25.8	28		27.7	26.7	31.9	33	27.4	28	33.5	32.6
0.098	22.7	26.2	27.4		26.9	26.8	32.5	33.9	26.5	26.6	34.4	33.2
0.195	22.2	26.2	27.2		26.6	26	31.6	32.3	27.3	26.7	31.9	30.7
0.391	23.5	25	27.2		27.2	25.3	33.1	31.6	26.3	27.6	33.4	32.7
0.781	22.5	22.9	24.6		25.2	25.7	30.1	29.8	25.6	26.7	31.2	31.6
1.563	21.4		21.9		23.5	23.5	27.7	28.3	26.2	27	32.6	29.8
3.125	18.6	20.4	18.7		21.3	21.4	24.2	24.9	27	27.6	31.7	29.7
6.25	15.9	16.2	13.9		18.4	17.8	20.5	20.6	27.1	26.9	33.5	30.2
12.5	11.1	12	6.3		13.8	13.8	13.3	14.2	26.6	25.9	29.1	27
25	7.2	6.7	3.5		8.3	7.3	6.8	7.3	25.6	24.2	27.1	27.1

## Sheet: fig. 3b
fig. 3b
	wt						S82A						K33A						P74A						R75A						F78A						M85A
[Trbp111], µM	Run 1		Run 2		Run 3		Run 1		Run 2		Run 3		Run 1		Run 2		Run 3		Run 1		Run 2		Run 3		Run 1		Run 2		Run 3		Run 1		Run 2		Run 3		Run 1		Run 2		Run 3
0	0	0	0	0	0	0	0	0	0	0	0	0	0	0	0	0	0	0	0	0	0	0	0	0	0	0	0	0	0	0	0	0	0	0	0	0	0	0	0	0	0	0
0.00488281	2.6	1.1	2.1	0.5	-0.8	0.2	0.5	-0.1	-1.2	1.5	-0.3	0.9	-0.3	0.2	0.2	-0.1	-0.7	0.2	2.3	-0.6	-2.1	-0.9	-0.3	0.9	-0.9	-0.4	-0.6	-0.9	0.6	0.7	-0.2	0.7	1.8	-1	0.3	0.5	3.1	0.5	0.5	0	1.6	2.5
0.00976563	1.2	1.8	2.1	0.8	0.7	1	-0.5	0	-1.4	-0.6	0.1	0.6	-0.1	-0.1	1	-0.1	-0.5	0	2.3	-0.5	-1.7	-0.9	-1	1.2	-1.5	0.1	-1.2	-0.1	-0.1	0.6	1.2	-0.2	0.8	-0.2	0.7	0.8	1.8	0.6	-0.1	0.5	0.1	1.1
0.0195312	0.8	1.1	1.8	1.4	0.3	0.6	0	-1.2	-1.1	0.1	-0.4	0.5	-1.4	-0.8	0.2	-1.2	-0.9	-0.7	-0.2	-0.1	-1.8	-1	-1.4	1	-2.2	-0.7	-0.9	-1.3	0.6	0	0.1	-0.4	0.7	-1.5	-0.6	0	1.6	0	-0.3	-1.5	-0.8	0.9
0.0390625	2	3.4	2.4	1.4	2.5	2.1	0	-1	-1.2	0.6	-0.3	0.6	0.7	0.3	0.6	-0.6	-1	-0.1	0.9	-0.1	-2	-0.1	0.2	2	-1.1	-0.3	-1.3	0	1.4	0.6	0.6	-0.3	1.4	-0.5	0	0.5	2	0.4	0.2	-0.1	-0.8	1.1
0.078125	3.3	3.5	5.5	3.3	3.7	4.8	-0.5	0	-0.6	-0.4	0.9	1.2	0	0.7	1.1	-0.7	-0.9	-0.5	1.1	1	-0.6	0.5	1.9	4	-1	0.1	-1.4	-1.4	0.2	0	-0.2	0.2	0.4	-1.4	1.3	0.4	2.8	1.3	1.7	0.9	1.5	1.8
0.15625	6.3	6.9	8.2	8	9.4	8.7	0.5	-0.7	-0.1	1.4	1.2	1.1	0.1	0.4	2.2	-0.1	0	0.9	3	2.5	1.2	3.6	3.3	6.7	-0.8	1	-0.2	-0.8	0.4	0.8	0.8	0.9	1.4	0.5	0.8	1.8	2.5	1.5	1.4	1	1.6	3.1
0.3125	13.3	13.2	14.8	13	16.2	15.8	0.2	0.7	0.4	1.2	1.4	1.6	-0.3	0.9	0.6	0.7	-0.6	-0.2	8.3	7.9	6.1	7.1	8.4	11	-0.7	-0.6	-0.3	0.1	-0.5	0.5	2.2	1.3	2.8	0.9	3	3.7	3.7	3.4	2.7	2.3	1.5	3.2
0.625	22	25.1	26.2	26.6	29.1	28.5	3	1.7	2.8	3.4	2.6	3.2	1.7	1.7	2.9	0.5	1.4	1.8	12.6	13.2	15.2	15.1	15.3	19.1	0.6	-0.6	0.3	2.3	1.3	1.4	3.7	3.9	5.6	4	4.8	5.8	6	3	5.4	4.1	3.7	4.7
1.25	40.4	41.8	45.1	44.8	48.2	47.9	5.5	3.8	5.3	6.1	6.1	5.2	5	3.4	4.5	2.1	2.5	1.9	27.2	28.9	28.4	27.5	32.6	36.8	1.9	0.6	3.3	3.1	2.6	2.9	11.1	9.9	11.8	10.8	12	12.8	8.4	7.2	8.5	6.8	8.6	7.8
2.5	61.5	65.1	72.3	71.4	71.8	72.9	8	8.3	8.9	9.4	8.5	9.4	6.7	5.3	5.3	3.3	4.7	4.8	46.6	49.8	49.4	48.4	54.8	60.5	3.1	3.9	3.2	4.7	4.8	4.3	20	19.1	20.6	18.5	22.8	23.4	12.8	11.5	13.7	12.9	13.1	14.8
5	82.3	88.3	100.6	100	94.5	96.9	15.9	14.5	15.4	16	15.2	15.9	9.5	8.9	8.7	8	6.6	6.9	70.7	74.2	74.9	71.8	73	84.2	4.1	3.8	6	7.4	5.8	7.5	33.8	34	36.8	32.6	36.3	39.3	22.7	22.2	24.7	23	24.3	25.8
10	98.8	106.6	125.1	124.1	113	117.3	28.5	28.2	28.4	29.5	28.2	29.1	15.9	16	15.7	13.4	14.3	14.4	93.4	99.3	98.6	95.2	92.1	108.2	9.8	9.5	10.7	11.8	11.5	12	51.2	54.9	57.9	53.3	56.2	61.2	38.2	36.4	41	39.3	39.5	40.8
20	112.6	123.9	143.1	143.1	128.8	133	46.6	47.2	48.9	49.2	48	48.8	26.7	27.3	28.2	25.4	26.4	25.1	109.4	119.4	116.9	108.2	110.8	128	17.9	19.9	17.4	18.8	20	20.2	74.1	79.2	78.7	72.3	73.8	84.5	59.2	59.8	62.9	61.1	58.8	61.8
40	127.2	139.2	157.6	158.2	142.5	146.8	72.6	74.1	76.4	78.2	75.8	76.8	42.5	44.8	45.1	43.5	42.8	42.7	126.3	136.6	137.3	128.3	131.8	146.9	28.2	30	31	29.1	30.7	32.2	89.7	97	100.4	91	93.5	104.5	84.4	83.7	86.6	87.3	82.2	86.1
80	147	151.3	168.2	168.3	150.3	157.6	105.1	106.3	108.9	111.3	107.3	109.1	63.8	64.9	66.6	64.8	63.4	64.6	150.4	155.4	153.4	147.4	143.1	160.2	43.8	45.3	47.1	44.1	42.7	46.3	107.6	112.6	119.2	111.9	106.7	120.8	112.3	113.7	113	113.6	101.3	106.2

## Sheet: fig. 3d
fig. 3d
	MiniH-ACCA						MinH-∆ACCA						MiniH-3'Phos
[RNA], µM	Run 1		Run 2		Run 3		Run 1		Run 2		Run 3		Run 1		Run 2		Run 3
0	1	1	1	1	1	1	1	1	1	1	1	1	1	1	1	1	1	1
0.003662	1.00717	0.982556	1.04022	1.03398	0.891841	0.968379	0.982986	0.986997	0.992233	0.984784	0.960337	0.984941	1.04438	1.03612	0.955923	1.03132	0.988296	1.00289
0.007324	0.996414	0.958133	0.959781	1.06796	0.888112	0.982433	0.935347	0.95449	0.996116	1.01902	0.96827	1.03012	1.00888	1.03612	0.966942	1.03132	1.02341	1
0.014648	0.953384	1.01744	0.941499	1.00378	1.01865	0.947299	0.972778	0.973994	1.04272	1.04565	1.05553	1.06776	1.00888	1.02107	0.988981	1.01423	1	0.991329
0.029297	0.989242	0.975578	0.959781	1.00755	1.01865	0.943786	1.01021	0.938236	1	0.992392	1.00793	1.03388	0.967456	0.981941	0.966942	0.988612	0.973665	0.99422
0.058594	0.989242	0.9686	0.919561	0.977348	0.992541	0.961353	0.962569	0.925234	1.0233	0.939135	1.07139	1.02635	1.02367	1.03913	0.966942	1.02562	1.02634	1.00289
0.117188	0.992828	0.982556	0.934186	1.01133	0.955245	0.933245	1.07146	0.977245	0.984466	1.01141	1.05156	1.03388	1.01775	1.03612	0.980716	1.01993	1.02048	1.02601
0.234375	0.935455	0.954645	0.945155	0.954696	0.932867	0.936759	0.942152	0.905729	0.965049	0.942939	1.02776	1.01506	1.01775	1.02709	0.964187	1.03416	1.01756	1.00578
0.46875	0.971313	0.930222	0.941499	0.973572	0.876923	0.943786	1.0034	0.925234	0.984466	0.931526	1.01983	0.958588	1.04734	1.05117	0.958678	0.974377	1.01756	1.03179
0.9375	1.0251	0.958133	0.948812	0.958471	0.824709	0.884058	0.989792	0.957741	0.899029	0.920114	1.0238	1.00376	1.01775	1.03311	0.983471	0.994306	0.991222	0.947977
1.875	0.924697	0.863934	0.784278	0.871638	0.742657	0.80325	0.979583	0.90898	0.984466	0.927722	0.89291	0.947294	1.02071	1.03612	0.936639	0.985765	1.04097	1.04335
3.75	0.720305	0.738334	0.685558	0.769703	0.634499	0.729469	0.904721	0.882974	0.899029	0.920114	0.881011	0.939765	0.988166	1.01204	0.922865	0.960142	0.994148	0.99422
7.5	0.558942	0.574357	0.531993	0.58471	0.522611	0.567852	0.853679	0.902479	0.867961	0.908702	0.940506	0.951059	0.908284	0.930775	0.887052	0.93452	0.950256	0.936416
15	0.462125	0.46969	0.433272	0.48655	0.496503	0.508125	0.874096	0.90898	0.92233	0.904898	0.869113	0.887059	0.878698	0.86155	0.842975	0.857651	0.882955	0.913295
30	0.33662	0.358046	0.330896	0.361963	0.354779	0.346509	0.867291	0.856969	0.914563	0.885877	0.96827	0.951059	0.778107	0.783296	0.716253	0.75516	0.815655	0.780347
60	0.29359	0.312691	0.283364	0.327985	0.268998	0.293808	0.802637	0.795205	0.856311	0.840228	0.940506	0.905882	0.683432	0.72009	0.62259	0.644128	0.681053	0.67052

## Sheet: fig. 3e
fig. 3e
	Minihelix							Microhelix			ssRNA
EC50 (µM)	WT	ACA	CCA	CA	∆ACCA	d(ACCA)	UTail	WT	LoopGAAA	LoopGAAA 3'UGGU	3'ACCA	∆ACCA	5' ACCA
Run 1	5.957	4.76	5.206	1.915		7.511		7.317	5.917		7.327
Run 2	5.86	5.056	4.651	2.182		6.491		8.106	5.713		8.766
Run 3	7.676	5.298	6.26	2.172		8.524		6.137	6.089		8.635

## Sheet: fig. 3f
fig. 3f
[RNA], µM	ACCA						ACCU						ACCG						ACCC						ACAA						ACUA						ACGA						ACAC
0	1	1	1	1	1	1	1	1	1	1	1	1	1	1	1	1	1	1	1	1	1	1	1	1	1	1	1	1	1	1	1	1	1	1	1	1	1	1	1	1	1	1	1	1	1	1	1	1
0.00366211	1.00717	0.982556	1.04022	1.03398	0.891841	0.968379	1.12185	1.01236	0.980952	0.935717	0.920181	0.937211	0.987673	0.956968	1.01266	1.00649	0.955821	0.947319	1.02571	0.971029	1.00604	0.960138	0.985592	0.923567	1.03039	0.991548	1.08278	1.00949	1.01861	1.00384	1.00413	1.03311	1	1.00961	0.929269	0.988711	0.943803	0.991351	0.900037	0.972426	0.8726	0.947422	0.922171	0.986914	1.05048	1.00349	0.91389	0.955868
0.00732422	0.996414	0.958133	0.959781	1.06796	0.888112	0.982433	1.07967	0.950541	1.00952	0.96143	0.949206	0.959372	0.938367	0.886553	1.00633	0.954564	0.955821	0.969897	0.931441	0.962752	0.92145	0.969337	0.98199	0.934486	1.05643	1.00845	1.01987	0.993673	0.940437	0.950144	0.983497	1	0.931034	0.996796	0.918101	1.01881	0.97993	0.965405	0.929438	0.993106	0.876347	0.91911	0.918075	0.97819	0.989903	1.01747	0.967196	0.947844
0.0146484	0.953384	1.01744	0.941499	1.00378	1.01865	0.947299	1.04687	0.925811	0.965079	0.980715	0.902041	0.929825	0.950693	0.906112	0.981013	0.970791	0.937414	0.93603	0.96572	0.946198	0.978852	0.954005	0.938766	0.941765	1.01302	0.97887	1.06623	0.968367	0.966496	0.99233	0.938112	0.954475	1.00313	0.990388	0.918101	0.939793	0.875564	0.917838	0.858875	0.951745	0.8726	0.939333	0.942652	0.973828	1.01683	0.989515	0.938493	0.951856
0.0292969	0.989242	0.975578	0.959781	1.00755	1.01865	0.943786	1.04687	0.925811	0.930159	0.932503	0.8839	0.915051	0.946584	0.890465	0.933544	0.983773	0.907961	0.93603	0.961435	0.933782	0.915408	0.947873	0.913552	0.934486	1	1.02113	1.02318	0.968367	0.955328	1.01918	0.971119	0.995861	0.996865	0.971165	1.01117	0.981185	0.883593	0.982703	0.908857	1.00345	0.917564	0.947422	1.04506	0.973828	0.983172	0.961555	0.942594	0.915747
0.0585938	0.989242	0.9686	0.919561	0.977348	0.992541	0.961353	1.06561	0.884596	0.892063	0.922861	0.909297	0.89289	0.917822	0.886553	0.920886	0.974037	0.893235	0.898401	0.948581	0.929643	0.942598	0.944806	0.902747	0.919927	1.03473	0.97887	1.05629	0.968367	0.962773	0.973154	0.987622	0.987584	1.00627	1.00641	1.02606	0.977422	0.899649	0.935135	0.870636	0.982766	0.891335	0.915066	0.946749	0.973828	0.979806	1.01398	0.975397	0.943831
0.117188	0.992828	0.982556	0.934186	1.01133	0.955245	0.933245	0.990627	0.859866	0.930159	0.94536	0.840363	0.88181	0.917822	0.863081	0.933544	0.970791	0.83433	0.943556	0.99143	0.93792	0.981873	0.950939	0.888339	0.923567	0.995659	0.983096	1.04305	0.95255	0.955328	0.99233	0.962867	0.983445	0.971787	1	0.985109	0.969897	0.903663	0.948108	0.844175	0.975872	0.805152	0.886754	0.905786	0.960742	1.00673	1.02446	0.950794	0.95988
0.234375	0.935455	0.954645	0.945155	0.954696	0.932867	0.936759	1.06093	0.888717	0.895238	0.929289	0.8839	0.878116	0.893169	0.843521	0.870253	0.899391	0.85642	0.894638	0.854312	0.863425	0.882175	0.94174	0.881135	0.89081	0.891481	0.9028	0.963576	0.94306	0.880875	0.946309	0.876225	0.913088	0.934169	0.967962	0.906933	0.928504	0.87155	0.917838	0.820654	0.975872	0.801405	0.927199	0.86892	0.930207	0.952882	0.954565	0.901589	1.04814
0.46875	0.971313	0.930222	0.941499	0.973572	0.876923	0.943786	1.11716	1.02885	1.00635	0.990358	0.909297	0.907664	0.954802	0.898289	0.943038	0.977282	0.959503	0.947319	1.02142	0.979307	0.963746	0.908011	0.884737	0.967243	1.09984	1.04649	0.983444	0.987347	0.970219	1.01534	0.942238	0.979307	0.965517	0.983981	0.929269	1.00753	0.911691	0.956757	0.935318	0.975872	0.898829	0.911021	0.987711	0.991276	1.02692	0.97204	1.06971	0.995988
0.9375	1.0251	0.958133	0.948812	0.958471	0.824709	0.884058	1.04218	0.991757	0.942857	1.00321	0.876644	0.959372	1.02465	0.886553	0.958861	0.938337	0.852738	0.943556	0.97429	0.950336	0.966767	0.960138	0.881135	0.923567	1.03473	0.991548	1.02318	0.95255	0.910656	0.976989	0.925735	0.950336	1	0.980777	0.936715	0.928504	0.983944	1.02595	0.858875	0.982766	0.831382	0.911021	0.897593	0.943293	1.03366	1.00699	0.950794	0.947844
1.875	0.924697	0.863934	0.784278	0.871638	0.742657	0.80325	1.07967	0.917568	0.930159	0.942145	0.891156	0.90397	0.954802	0.843521	0.914557	0.931846	0.933732	0.913452	0.888591	0.929643	0.918429	0.908011	0.863125	0.916288	0.995659	0.957739	1.04305	0.930407	0.966496	0.915628	0.880351	0.892395	0.978056	0.980777	0.955328	0.932267	0.963874	0.96973	0.855935	0.98966	0.801405	0.870576	0.971326	0.97819	0.939419	0.989515	0.950794	0.935807
3.75	0.720305	0.738334	0.685558	0.769703	0.634499	0.729469	0.995313	0.89696	0.84127	0.919646	0.814966	0.885503	0.901387	0.855257	0.791139	0.902637	0.80856	0.823142	0.875736	0.892395	0.833837	0.862016	0.809095	0.912648	0.874118	0.928156	0.966887	0.911427	0.873429	0.869607	0.867973	0.900673	0.887147	0.929515	0.884597	0.890875	0.847466	0.887568	0.794193	0.924171	0.737705	0.842265	0.832053	0.873501	0.841817	0.933595	0.844182	0.919759
7.5	0.558942	0.574357	0.531993	0.58471	0.522611	0.567852	0.953134	0.913447	0.828571	0.86822	0.796825	0.855956	0.827427	0.796577	0.794304	0.821501	0.73861	0.830668	0.871452	0.879979	0.851964	0.855883	0.780279	0.850773	0.809007	0.8056	0.903974	0.879794	0.76175	0.812081	0.793708	0.892395	0.830721	0.881458	0.787808	0.868297	0.823382	0.861622	0.741272	0.934511	0.69274	0.805865	0.815668	0.877863	0.848549	0.916121	0.803178	0.915747
15	0.462125	0.46969	0.433272	0.48655	0.496503	0.508125	0.957821	0.892839	0.834921	0.887505	0.829478	0.848569	0.856189	0.820049	0.753165	0.873428	0.80856	0.841957	0.880021	0.838593	0.836858	0.892679	0.776677	0.828935	0.791644	0.8056	0.84106	0.816528	0.731968	0.815916	0.888602	0.826177	0.786834	0.878254	0.769195	0.78175	0.81134	0.852973			0.737705	0.826087	0.762417	0.856052	0.824989	0.870686	0.840082	0.931795
30	0.33662	0.358046	0.330896	0.361963	0.354779	0.346509	0.929701	0.847501	0.844444	0.86822	0.822222	0.837488	0.810991	0.769193	0.832278	0.879919	0.838012	0.857008	0.802892	0.830316	0.806647	0.88348	0.780279	0.807097	0.661422	0.708399	0.735099	0.718466	0.709632	0.746884	0.711191	0.759959	0.796238	0.804565	0.746859	0.762935	0.735073	0.744865	0.714811	0.862128	0.666511	0.761375	0.778802	0.803708	0.828355	0.800786	0.81958	0.80341
60	0.29359	0.312691	0.283364	0.327985	0.268998	0.293808	0.934388	0.814529	0.733333	0.832865	0.673469	0.800554	0.77812	0.726161	0.734177	0.792292	0.683387	0.796802	0.781468	0.801345	0.770393	0.822154	0.693832	0.763421	0.609333	0.573164	0.629139	0.614077	0.530945	0.574305	0.694688	0.677186	0.69906	0.698839	0.631456	0.627469	0.578525	0.744865	0.650129	0.789746	0.56534	0.668352	0.643625	0.699019	0.747581	0.779817	0.622758	0.771314

## Sheet: fig. 3g
fig. 3g
Time (ns)	IRF	MiniH-ACC-2AP	60 µM Trbp111
10.01	35	23	35
10.04	25	28	35
10.07	21	37	41
10.09	24	19	39
10.12	17	25	30
10.15	24	31	33
10.17	15	32	42
10.2	26	30	33
10.23	30	26	36
10.25	27	21	50
10.28	23	22	41
10.31	19	33	41
10.34	27	24	42
10.36	19	30	32
10.39	26	35	36
10.42	27	31	50
10.44	22	27	45
10.47	28	22	48
10.5	43	33	39
10.52	29	32	47
10.55	26	55	46
10.58	39	38	39
10.61	36	32	36
10.63	35	37	33
10.66	48	49	65
10.69	41	44	42
10.71	49	41	54
10.74	59	41	43
10.77	55	53	63
10.79	51	44	40
10.82	57	51	55
10.85	66	40	38
10.87	67	55	54
10.9	83	55	46
10.93	77	60	67
10.96	89	60	50
10.98	93	61	60
11.01	82	58	70
11.04	93	67	60
11.06	120	57	64
11.09	139	74	50
11.12	157	93	75
11.14	153	70	85
11.17	155	78	79
11.2	167	98	83
11.23	224	102	103
11.25	238	104	94
11.28	275	106	96
11.31	274	139	101
11.33	354	141	110
11.36	398	165	144
11.39	482	161	134
11.41	536	177	148
11.44	608	206	186
11.47	707	229	205
11.5	876	250	186
11.52	1024	268	206
11.55	1081	325	244
11.58	1282	398	272
11.6	1461	427	327
11.63	1670	442	337
11.66	1908	500	424
11.68	2087	553	474
11.71	2421	673	508
11.74	2591	736	547
11.77	2915	815	674
11.79	3155	988	777
11.82	3549	1019	847
11.85	3835	1149	919
11.87	4097	1307	1048
11.9	4505	1434	1156
11.93	4865	1678	1245
11.95	5202	1737	1440
11.98	5542	1920	1591
12.01	6030	2154	1760
12.04	6340	2308	1918
12.06	6767	2407	2060
12.09	7062	2697	2221
12.12	7456	2901	2435
12.14	7620	3167	2696
12.17	7941	3465	2875
12.2	8271	3662	3153
12.22	8592	3853	3266
12.25	8802	4124	3573
12.28	9068	4359	3678
12.31	9364	4767	4031
12.33	9341	4895	4386
12.36	9546	5187	4557
12.39	9726	5437	4756
12.41	9793	5773	5080
12.44	9957	6112	5293
12.47	9857	6282	5585
12.49	10000	6518	5801
12.52	9842	6762	6057
12.55	9784	7047	6458
12.58	9716	7215	6603
12.6	9497	7577	6871
12.63	9287	7663	7088
12.66	9090	8005	7443
12.68	8728	8075	7414
12.71	8517	8269	7905
12.74	8440	8461	7922
12.76	8043	8847	8324
12.79	7739	8814	8249
12.82	7543	8950	8565
12.84	7064	9029	8777
12.87	6863	9078	8864
12.9	6627	9460	8905
12.93	6174	9593	9224
12.95	5925	9481	9118
12.98	5534	9570	9168
13.01	5324	9626	9537
13.03	4969	9914	9459
13.06	4743	9611	9734
13.09	4454	9842	9697
13.11	4170	9960	9672
13.14	4023	9754	9793
13.17	3773	9943	9750
13.2	3428	10000	9777
13.22	3258	9638	9783
13.25	3122	9735	9936
13.28	2887	9870	9810
13.3	2702	9655	9758
13.33	2568	9686	9795
13.36	2408	9926	9922
13.38	2229	9779	9834
13.41	2054	9523	9952
13.44	2019	9627	9809
13.47	1866	9807	10000
13.49	1718	9380	9817
13.52	1565	9589	9852
13.55	1483	9667	9827
13.57	1476	9518	9867
13.6	1415	9452	9555
13.63	1271	9441	9790
13.65	1178	9356	9617
13.68	1051	9306	9543
13.71	1039	9335	9457
13.74	1054	9407	9485
13.76	918	9080	9498
13.79	884	9111	9523
13.82	839	9104	9422
13.84	780	8933	9408
13.87	721	8889	9177
13.9	668	8967	9218
13.92	657	9052	9183
13.95	614	8814	9214
13.98	554	8842	9123
14.01	546	8856	9226
14.03	545	8636	8863
14.06	487	8634	8926
14.09	508	8720	8919
14.11	487	8453	8973
14.14	472	8428	9127
14.17	419	8553	8751
14.19	432	8374	8707
14.22	421	8450	8733
14.25	405	8389	8628
14.28	430	8426	8644
14.3	422	8210	8617
14.33	378	8091	8613
14.36	355	8141	8528
14.38	348	8103	8213
14.41	364	8188	8438
14.44	332	8180	8393
14.46	366	7973	8367
14.49	369	8040	8101
14.52	363	8080	8256
14.54	332	8074	8217
14.57	290	7803	8207
14.6	336	7794	8192
14.63	319	7725	7983
14.65	326	7779	7846
14.68	316	7757	8052
14.71	330	7690	7946
14.73	284	7497	7835
14.76	317	7556	7931
14.79	321	7597	7849
14.81	307	7510	7871
14.84	327	7391	7761
14.87	335	7483	7669
14.9	313	7261	7692
14.92	327	7371	7586
14.95	303	7351	7857
14.98	305	7378	7632
15	307	7293	7644
15.03	296	7295	7591
15.06	321	7311	7472
15.08	313	7263	7438
15.11	291	7063	7332
15.14	328	7206	7292
15.17	296	7001	7407
15.19	303	7170	7288
15.22	271	6910	7138
15.25	311	7065	7310
15.27	295	6929	7336
15.3	299	6965	7373
15.33	318	6921	7211
15.35	273	6956	7166
15.38	271	6958	7146
15.41	273	6857	7083
15.44	276	6806	6966
15.46	264	6952	7059
15.49	273	6691	6957
15.52	265	6736	6921
15.54	243	6674	6943
15.57	268	6726	6898
15.6	274	6688	6902
15.62	282	6515	6878
15.65	271	6526	6805
15.68	257	6530	6687
15.71	244	6424	6929
15.73	231	6300	6677
15.76	221	6661	6633
15.79	237	6431	6475
15.81	254	6415	6493
15.84	209	6367	6600
15.87	228	6231	6645
15.89	216	6271	6661
15.92	213	6328	6477
15.95	178	6431	6546
15.98	203	6254	6340
16	185	6184	6464
16.03	206	6212	6422
16.06	192	6054	6426
16.08	195	5977	6381
16.11	182	6183	6407
16.14	184	6049	6307
16.16	196	6056	6149
16.19	160	6036	6251
16.22	176	5912	6162
16.25	142	6003	6226
16.27	145	5850	6264
16.3	159	5929	6335
16.33	152	5700	6116
16.35	141	5907	6080
16.38	154	5903	6092
16.41	127	5837	6032
16.43	123	5683	6002
16.46	135	5758	6085
16.49	121	5670	5908
16.51	132	5574	6021
16.54	105	5714	5970
16.57	139	5719	5899
16.6	122	5601	5935
16.62	116	5572	5710
16.65	125	5650	5779
16.68	88	5475	5756
16.7	92	5436	5702
16.73	105	5424	5648
16.76	110	5324	5722
16.78	89	5436	5641
16.81	92	5453	5533
16.84	80	5389	5486
16.87	99	5317	5525
16.89	88	5142	5612
16.92	83	5303	5483
16.95	87	5227	5306
16.97	81	5229	5502
17	83	5187	5419
17.03	89	5182	5400
17.05	74	5026	5331
17.08	72	5147	5296
17.11	84	5119	5394
17.14	70	4916	5218
17.16	63	4942	5316
17.19	68	4988	5254
17.22	65	4977	5332
17.24	71	5013	5202
17.27	68	4907	5168
17.3	77	4964	5054
17.32	58	4861	5091
17.35	60	4902	5162
17.38	48	4861	5195
17.41	51	4896	5133
17.43	57	4859	5070
17.46	58	4870	4947
17.49	68	4885	4932
17.51	37	4718	5062
17.54	64	4789	4917
17.57	42	4757	4939
17.59	45	4634	4782
17.62	59	4711	4918
17.65	53	4704	4881
17.68	47	4710	5020
17.7	47	4580	4822
17.73	64	4526	4825
17.76	41	4582	4889
17.78	49	4541	4711
17.81	44	4496	4855
17.84	65	4529	4718
17.86	55	4551	4547
17.89	47	4557	4648
17.92	39	4635	4689
17.95	46	4445	4581
17.97	35	4428	4527
18	38	4358	4503
18.03	43	4407	4566
18.05	49	4365	4398
18.08	41	4249	4620
18.11	48	4260	4380
18.13	44	4264	4442
18.16	37	4314	4478
18.19	43	4158	4362
18.21	41	4220	4301
18.24	40	4040	4428
18.27	36	4235	4319
18.3	48	4137	4398
18.32	36	4039	4360
18.35	31	4072	4383
18.38	39	4167	4257
18.4	28	4008	4313
18.43	31	4117	4243
18.46	29	3940	4183
18.48	34	4065	4127
18.51	39	3960	4151
18.54	24	3943	4131
18.57	27	3972	4144
18.59	28	3944	4231
18.62	33	3810	4076
18.65	29	3904	4058
18.67	27	3828	4162
18.7	38	3870	4049
18.73	30	3763	4019
18.75	21	3833	3953
18.78	33	3844	3949
18.81	33	3730	4035
18.84	33	3818	4011
18.86	27	3613	3928
18.89	31	3711	4104
18.92	31	3707	3917
18.94	24	3681	3925
18.97	33	3737	3835
19	19	3699	3806
19.02	24	3696	3816
19.05	28	3569	3843
19.08	25	3645	3725
19.11	21	3445	3782
19.13	23	3534	3688
19.16	26	3523	3861
19.19	21	3631	3684
19.21	16	3592	3727
19.24	23	3460	3717
19.27	16	3600	3677
19.29	17	3567	3557
19.32	23	3574	3638
19.35	16	3412	3658
19.38	26	3405	3594
19.4	13	3464	3583
19.43	20	3457	3606
19.46	14	3320	3554
19.48	18	3383	3446
19.51	26	3483	3514
19.54	13	3313	3408
19.56	20	3342	3464
19.59	18	3249	3404
19.62	19	3285	3436
19.65	18	3242	3338
19.67	13	3240	3550
19.7	17	3218	3451
19.73	14	3263	3358
19.75	9	3229	3369
19.78	13	3217	3393
19.81	12	3201	3289
19.83	20	3228	3180
19.86	12	3111	3377
19.89	16	3201	3317
19.91	11	3155	3265
19.94	13	3119	3214
19.97	18	3033	3245
20	19	3053	3261
20.02	8	3004	3154
20.05	22	3038	3246
20.08	17	2990	3191
20.1	14	2920	3171
20.13	11	3082	3190
20.16	9	2986	3122
20.18	14	2939	3112
20.21	15	2926	3070
20.24	8	2967	3135
20.27	10	2955	3095
20.29	11	2912	3174
20.32	13	2792	3015
20.35	11	2882	3035
20.37	14	2759	3062
20.4	10	2813	3166
20.43	8	2795	3066
20.45	7	2691	3002
20.48	12	2797	3008
20.51	8	2813	2957
20.54	10	2695	2890
20.56	9	2830	2910
20.59	8	2739	2920
20.62	4	2744	2919
20.64	8	2732	2859
20.67	6	2587	2846
20.7	8	2721	2836
20.72	7	2746	2852
20.75	11	2638	2901
20.78	6	2689	2919
20.81	5	2633	2811
20.83	10	2723	2802
20.86	6	2609	2772
20.89	4	2591	2772
20.91	8	2603	2755
20.94	4	2687	2720
20.97	18	2579	2712
20.99	7	2630	2699
21.02	9	2552	2707
21.05	8	2617	2668
21.08	9	2509	2766
21.1	9	2534	2609
21.13	7	2472	2629
21.16	9	2557	2659
21.18	4	2493	2555
21.21	7	2449	2562
21.24	8	2476	2670
21.26	16	2417	2649
21.29	9	2492	2611
21.32	7	2411	2684
21.35	7	2365	2464
21.37	4	2349	2566
21.4	5	2393	2503
21.43	6	2361	2519
21.45	2	2356	2575
21.48	5	2328	2502
21.51	9	2354	2549
21.53	6	2301	2495
21.56	10	2315	2484
21.59	11	2267	2562
21.62	7	2346	2384
21.64	6	2209	2437
21.67	4	2209	2409
21.7	6	2226	2402
21.72	4	2232	2509
21.75	8	2219	2374
21.78	12	2209	2360
21.8	2	2238	2401
21.83	3	2231	2427
21.86	4	2212	2225
21.88	5	2194	2429
21.91	9	2224	2369
21.94	6	2218	2336
21.97	7	2250	2227
21.99	5	2190	2296
22.02	3	2157	2306
22.05	5	2111	2320
22.07	1	2067	2314
22.1	5	2161	2189
22.13	2	2147	2185
22.15	5	2085	2247
22.18	3	2093	2199
22.21	3	2054	2144
22.24	3	2106	2295
22.26	10	2035	2196
22.29	5	2000	2250
22.32	4	2104	2282
22.34	5	1923	2168
22.37	4	2007	2203
22.4	4	2003	2145
22.42	6	1989	2060
22.45	4	2111	2164
22.48	7	1974	2124
22.51	1	1931	2113
22.53	4	1925	2124
22.56	1	1904	2160
22.59	5	1877	2083
22.61	6	1875	2055
22.64	5	1938	1992
22.67	4	1843	2019
22.69	4	1955	2085
22.72	7	1882	2028
22.75	3	1949	1996
22.78	2	1841	1995
22.8	5	1841	1975
22.83	9	1917	2087
22.86	5	1797	1932
22.88	7	1797	2105
22.91	7	1841	2000
22.94	4	1807	1991
22.96	7	1758	1949
22.99	2	1822	1999
23.02	4	1830	1891
23.05	2	1739	1901
23.07	5	1795	1909
23.1	8	1772	1949
23.13	4	1708	1890
23.15	9	1809	1939
23.18	8	1761	1863
23.21	6	1662	1927
23.23	4	1785	1891
23.26	3	1717	1888
23.29	3	1754	1873
23.32	8	1691	1729
23.34	5	1706	1767
23.37	3	1740	1768
23.4	4	1654	1906
23.42	6	1631	1845
23.45	5	1640	1868
23.48	3	1676	1759
23.5	6	1621	1803
23.53	6	1677	1801
23.56	4	1515	1782
23.58	4	1602	1824
23.61	5	1567	1818
23.64	5	1675	1675
23.67	3	1607	1717
23.69	3	1586	1814
23.72	4	1533	1722
23.75	5	1586	1753
23.77	2	1632	1765
23.8	4	1542	1715
23.83	5	1520	1678
23.85	6	1582	1751
23.88	9	1507	1724
23.91	5	1541	1607
23.94	7	1495	1695
23.96	4	1552	1663
23.99	4	1537	1699
24.02	4	1520	1646
24.04	5	1504	1703
24.07	4	1515	1652
24.1	8	1516	1587
24.12	3	1439	1643
24.15	5	1440	1616
24.18	4	1509	1590
24.21	5	1450	1626
24.23	1	1471	1612
24.26	7	1498	1584
24.29	3	1416	1528
24.31	3	1407	1524
24.34	2	1432	1520
24.37	3	1439	1476
24.39	3	1425	1487
24.42	5	1399	1545
24.45	5	1386	1537
24.48	2	1429	1463
24.5	5	1371	1496
24.53	5	1299	1622
24.56	3	1338	1543
24.58	3	1422	1495
24.61	4	1325	1529
24.64	6	1368	1485
24.66	2	1386	1496
24.69	5	1306	1414
24.72	3	1390	1457
24.75	3	1334	1464
24.77	3	1335	1433
24.8	4	1336	1421
24.83	5	1305	1386
24.85	3	1317	1375
24.88	2	1301	1401
24.91	6	1294	1352
24.93	4	1292	1386
24.96	1	1346	1447
24.99	2	1267	1390
25.02	5	1246	1418
25.04	6	1283	1427
25.07	3	1301	1359
25.1	2	1277	1327
25.12	1	1213	1472
25.15	4	1196	1367
25.18	3	1255	1427
25.2	5	1274	1340
25.23	7	1201	1404
25.26	6	1272	1361
25.29	3	1253	1383
25.31	2	1194	1358
25.34	5	1190	1268
25.37	5	1277	1307
25.39	4	1163	1341
25.42	3	1196	1295
25.45	7	1189	1311
25.47	4	1208	1320
25.5	2	1162	1241
25.53	5	1140	1277
25.55	10	1155	1281
25.58	6	1149	1285
25.61	5	1113	1253
25.64	0	1130	1263
25.66	4	1173	1298
25.69	4	1148	1273
25.72	4	1169	1172
25.74	6	1165	1220
25.77	7	1082	1265
25.8	4	1063	1155
25.82	6	1084	1128
25.85	3	1036	1119
25.88	6	1124	1258
25.91	0	1121	1197
25.93	4	1064	1253
25.96	2	1091	1186
25.99	2	1140	1241
26.01	4	1076	1171
26.04	4	1091	1165
26.07	4	1025	1178
26.09	6	1052	1081
26.12	4	1127	1160
26.15	4	1027	1181
26.18	6	1036	1146
26.2	3	1007	1120
26.23	8	1048	1164
26.26	3	955	1160
26.28	1	1022	1168
26.31	4	1022	1096
26.34	8	1032	1107
26.36	3	1039	1142
26.39	1	991	1179
26.42	0	929	1097
26.45	3	1009	1105
26.47	5	1006	1088
26.5	5	980	1087
26.53	2	904	1074
26.55	2	933	1126
26.58	0	961	1087
26.61	1	892	1084
26.63	3	961	1116
26.66	4	932	1076
26.69	2	891	1020
26.72	3	971	1055
26.74	8	971	1040
26.77	3	945	1051
26.8	6	949	1084
26.82	5	930	1061
26.85	7	943	1092
26.88	4	946	1021
26.9	4	935	1013
26.93	7	913	1027
26.96	1	941	1048
26.99	5	941	986
27.01	2	931	983
27.04	3	947	1027
27.07	3	925	1049
27.09	5	929	979
27.12	3	889	993
27.15	7	896	953
27.17	8	873	989
27.2	5	877	983
27.23	3	855	976
27.25	4	835	990
27.28	2	909	947
27.31	3	863	959
27.34	3	827	980
27.36	5	868	912
27.39	2	910	975
27.42	10	860	1023
27.44	4	902	947
27.47	0	809	909
27.5	5	846	915
27.52	0	840	936
27.55	6	819	897
27.58	4	781	926
27.61	4	795	974
27.63	2	803	928
27.66	4	785	942
27.69	6	798	867
27.71	2	836	838
27.74	3	832	967
27.77	4	792	893
27.79	5	788	895
27.82	2	797	891
27.85	4	752	857
27.88	3	816	881
27.9	2	769	870
27.93	6	808	886
27.96	4	772	857
27.98	3	806	815
28.01	7	777	855
28.04	6	740	854
28.06	4	775	883
28.09	7	740	840
28.12	1	755	860
28.15	6	769	823
28.17	4	770	874
28.2	4	751	844
28.23	2	771	826
28.25	7	699	840
28.28	8	755	823
28.31	3	786	825
28.33	6	735	881
28.36	2	738	837
28.39	7	723	826
28.42	8	737	761
28.44	4	667	834
28.47	3	732	831
28.5	2	758	815
28.52	6	692	790
28.55	9	737	807
28.58	4	715	778
28.6	2	709	783
28.63	6	667	800
28.66	3	709	748
28.69	7	697	792
28.71	4	694	779
28.74	9	622	764
28.77	6	693	752
28.79	10	680	822
28.82	7	645	744
28.85	2	675	738
28.87	6	652	756
28.9	8	665	765
28.93	0	678	803
28.96	8	670	723
28.98	2	656	749
29.01	4	701	759
29.04	2	646	754
29.06	7	632	712
29.09	8	603	790
29.12	8	637	740
29.14	6	680	704
29.17	2	632	717
29.2	8	622	753
29.22	5	628	692
29.25	5	639	780
29.28	3	633	703
29.31	7	662	708
29.33	4	598	706
29.36	9	605	727
29.39	1	637	688
29.41	5	641	719
29.44	2	606	686
29.47	6	612	733
29.49	8	603	689
29.52	5	565	693
29.55	5	603	718
29.58	4	585	694
29.6	3	596	788
29.63	7	585	695
29.66	8	575	654
29.68	5	612	648
29.71	5	560	641
29.74	5	598	675
29.76	7	568	669
29.79	2	599	659
29.82	2	577	661
29.85	3	585	647
29.87	4	590	603
29.9	4	536	601
29.93	5	589	627
29.95	3	600	626
29.98	4	569	636
30.01	10	556	639
30.03	4	547	638
30.06	1	572	725
30.09	5	544	611
30.12	5	554	636
30.14	6	544	647
30.17	4	522	640
30.2	10	485	649
30.22	4	541	593
30.25	3	524	637
30.28	9	497	597
30.3	5	578	613
30.33	1	487	636
30.36	4	510	629
30.39	4	523	562
30.41	6	542	633
30.44	5	478	585
30.47	4	526	583
30.49	4	500	584
30.52	4	487	591
30.55	4	503	579
30.57	4	501	575
30.6	3	527	545
30.63	2	484	627
30.66	3	493	537
30.68	1	485	559
30.71	3	520	579
30.74	7	533	592
30.76	3	482	576
30.79	2	489	607
30.82	6	512	574
30.84	2	453	591
30.87	3	449	556
30.9	4	444	538
30.92	4	472	528
30.95	3	466	618
30.98	5	488	563
31.01	4	492	571
31.03	6	487	559
31.06	4	440	542
31.09	3	479	510
31.11	5	469	546
31.14	4	419	561
31.17	2	416	541
31.19	4	421	544
31.22	3	468	542
31.25	3	491	515
31.28	4	454	534
31.3	3	470	536
31.33	4	425	490
31.36	1	449	495
31.38	4	417	515
31.41	3	450	525
31.44	6	449	486
31.46	6	431	520
31.49	2	436	517
31.52	3	446	523
31.55	6	426	507
31.57	2	428	521
31.6	3	433	522
31.63	4	459	515
31.65	6	466	520
31.68	5	407	488
31.71	3	404	516
31.73	4	436	484
31.76	2	481	494
31.79	3	420	459
31.82	7	397	510
31.84	3	434	475
31.87	4	430	456
31.9	10	402	491
31.92	4	402	515
31.95	3	430	482
31.98	4	389	494
32	4	420	495
32.03	5	398	476
32.06	3	418	471
32.09	8	418	492
32.11	4	411	465
32.14	6	388	480
32.17	2	343	460
32.19	4	422	473
32.22	1	386	454
32.25	4	406	458
32.27	4	391	449
32.3	4	397	473
32.33	5	410	467
32.36	5	383	434
32.38	5	369	457
32.41	3	382	453
32.44	4	360	445
32.46	6	360	423
32.49	0	406	429
32.52	6	396	467
32.54	3	386	465
32.57	4	357	459
32.6	2	367	464
32.62	2	374	431
32.65	5	395	428
32.68	3	365	465
32.71	0	387	435
32.73	1	337	402
32.76	5	320	425
32.79	4	377	431
32.81	5	384	422
32.84	3	324	416
32.87	4	391	417
32.89	6	363	408
32.92	5	335	434
32.95	3	330	410
32.98	3	313	397
33	6	342	416
33.03	4	367	432
33.06	6	346	401
33.08	4	357	382
33.11	5	341	421
33.14	3	330	385
33.16	1	353	412
33.19	5	337	452
33.22	4	332	373
33.25	3	318	431
33.27	4	307	399
33.3	2	320	379
33.33	11	311	385
33.35	2	328	403
33.38	3	316	394
33.41	6	334	381
33.43	5	275	387
33.46	6	352	354
33.49	6	295	361
33.52	3	315	379
33.54	1	321	391
33.57	2	302	345
33.6	4	345	403
33.62	3	314	405
33.65	3	324	413
33.68	5	280	391
33.7	3	313	370
33.73	1	328	333
33.76	2	316	373
33.79	3	312	365
33.81	6	304	382
33.84	1	303	334
33.87	7	300	397
33.89	5	332	376
33.92	4	286	343
33.95	2	300	359
33.97	8	283	363
34	5	264	345
34.03	4	292	324
34.06	1	296	368
34.08	6	300	353
34.11	6	290	362
34.14	3	307	300
34.16	4	297	346
34.19	2	285	342
34.22	3	272	349
34.24	2	269	317
34.27	7	298	339
34.3	7	286	347
34.33	4	281	357
34.35	2	270	353
34.38	2	307	322
34.41	3	251	353
34.43	3	293	344
34.46	4	283	328
34.49	4	257	319
34.51	2	267	301
34.54	4	261	338
34.57	7	268	323
34.59	4	271	323
34.62	6	289	350
34.65	8	261	330
34.68	3	278	271
34.7	6	248	311
34.73	7	243	321
34.76	4	260	324
34.78	5	277	315
34.81	3	267	307
34.84	0	251	306
34.86	4	286	302
34.89	4	259	349
34.92	3	261	328
34.95	7	223	336
34.97	3	244	300
35	4	264	319
35.03	3	260	285
35.05	4	263	289
35.08	1	244	306
35.11	2	203	320
35.13	4	242	291
35.16	5	229	307
35.19	1	256	300
35.22	2	231	303
35.24	3	236	276
35.27	1	209	294
35.3	6	222	330
35.32	4	237	280
35.35	6	238	288
35.38	4	243	298
35.4	4	240	277
35.43	4	243	285
35.46	4	242	286
35.49	2	214	289
35.51	5	225	277
35.54	6	238	271
35.57	4	223	241
35.59	2	229	312
35.62	5	224	298
35.65	2	230	288
35.67	1	231	297
35.7	4	230	293
35.73	3	235	278
35.76	3	226	275
35.78	2	229	270
35.81	3	214	238
35.84	6	245	293
35.86	2	217	274
35.89	3	226	289
35.92	4	218	282
35.94	6	207	253
35.97	2	242	269
36	4	189	286
36.03	1	188	250
36.05	2	205	272
36.08	6	229	272
36.11	11	207	267
36.13	2	222	285
36.16	6	202	279
36.19	5	227	281
36.21	3	231	275
36.24	2	202	244
36.27	3	207	235
36.29	8	212	246
36.32	4	194	258
36.35	9	212	282
36.38	1	185	252
36.4	4	181	240
36.43	1	207	216
36.46	5	205	242
36.48	0	181	275
36.51	4	215	271
36.54	6	180	221
36.56	3	201	290
36.59	5	199	256
36.62	4	190	250
36.65	2	178	259
36.67	2	193	255
36.7	7	168	221
36.73	1	197	248
36.75	5	187	238
36.78	4	181	253
36.81	5	208	276
36.83	2	210	274
36.86	2	176	240
36.89	2	186	243
36.92	6	200	218
36.94	3	185	245
36.97	4	182	248
37	2	202	254
37.02	7	218	237
37.05	6	185	242
37.08	4	206	233
37.1	5	176	228
37.13	5	192	230
37.16	1	193	212
37.19	2	170	242
37.21	1	180	210
37.24	4	189	216
37.27	3	176	231
37.29	4	175	239
37.32	2	192	248
37.35	3	206	266
37.37	4	156	232
37.4	7	146	225
37.43	5	185	231
37.46	2	155	217
37.48	4	177	234
37.51	2	181	253
37.54	5	173	215
37.56	7	169	205
37.59	8	189	219
37.62	8	159	209
37.64	7	172	230
37.67	2	168	240
37.7	5	144	262
37.73	6	165	222
37.75	3	166	200
37.78	2	168	199
37.81	0	175	211
37.83	4	176	217
37.86	5	176	180
37.89	2	152	215
37.91	5	143	216
37.94	4	178	171
37.97	7	169	221
38	6	166	222
38.02	5	192	219
38.05	3	161	200
38.08	6	142	213
38.1	3	158	186
38.13	4	185	173
38.16	7	172	213
38.18	3	147	203
38.21	2	154	210
38.24	5	153	180
38.26	8	157	207
38.29	8	167	210
38.32	6	164	178
38.35	4	160	181
38.37	7	149	239
38.4	8	149	194
38.43	3	140	165
38.45	1	160	203
38.48	3	139	188
38.51	7	174	218
38.53	2	146	197
38.56	2	156	218
38.59	2	151	225
38.62	5	137	182
38.64	3	146	198
38.67	1	149	198
38.7	3	147	175
38.72	4	170	195
38.75	4	138	173
38.78	6	170	218
38.8	2	147	193
38.83	6	158	185
38.86	5	132	199
38.89	6	124	190
38.91	2	148	181
38.94	5	137	178
38.97	2	136	195
38.99	6	144	197
39.02	7	151	180
39.05	3	119	190
39.07	5	132	190
39.1	6	144	176
39.13	7	148	190
39.16	6	138	171
39.18	3	126	196
39.21	4	134	201
39.24	4	165	195
39.26	1	117	189
39.29	10	133	180
39.32	3	135	218
39.34	7	150	192
39.37	9	135	185
39.4	3	151	172
39.43	7	129	182
39.45	4	143	168
39.48	1	125	175
39.51	2	118	166
39.53	6	153	177
39.56	7	123	174
39.59	3	124	182
39.61	3	137	178
39.64	2	152	165
39.67	4	147	152
39.7	3	128	181
39.72	1	128	156
39.75	8	126	140
39.78	4	133	161
39.8	5	134	158
39.83	5	103	183
39.86	6	135	164
39.88	8	113	157
39.91	4	105	170
39.94	7	149	172
39.96	8	128	178
39.99	4	137	178

## Sheet: fig. 3h
fig. 3h
	MiniH-ACC-2AP amplitude-weighted average lifetimes
µM	Trbp111 WT			Trbp111-R75A
0	5.46	5.45	5.52	5.46	5.45	5.52
20	5.6	5.62	5.65	5.5	5.49	5.48
60	5.8	5.76	5.78	5.57	5.55	5.53

## Sheet: fig. 3i
fig. 3i
Time (ns)	IRF	MiniH-AC-2AP-A	60 µM Trbp111
10.01	22	30	24
10.04	26	28	38
10.07	19	28	37
10.09	24	26	30
10.12	28	30	30
10.15	31	20	26
10.17	25	30	35
10.2	26	30	26
10.23	28	22	31
10.25	22	21	32
10.28	36	37	26
10.31	25	34	31
10.34	21	36	38
10.36	29	33	31
10.39	31	35	35
10.42	19	23	35
10.44	27	28	38
10.47	26	28	34
10.5	33	24	34
10.52	36	25	38
10.55	21	27	35
10.58	29	33	38
10.61	36	29	43
10.63	32	28	37
10.66	38	34	44
10.69	36	47	38
10.71	30	39	38
10.74	54	52	38
10.77	46	44	43
10.79	52	42	48
10.82	50	47	52
10.85	64	56	50
10.87	50	63	57
10.9	56	41	56
10.93	58	62	54
10.96	67	54	57
10.98	72	50	57
11.01	91	77	51
11.04	74	57	50
11.06	91	67	77
11.09	106	70	72
11.12	84	73	72
11.14	110	78	74
11.17	133	81	61
11.2	135	90	103
11.23	151	104	118
11.25	168	103	87
11.28	212	118	109
11.31	232	123	110
11.33	231	131	124
11.36	274	162	132
11.39	313	158	148
11.41	419	197	180
11.44	438	197	188
11.47	510	225	182
11.5	601	269	216
11.52	682	264	291
11.55	818	321	305
11.58	949	367	296
11.6	1083	410	360
11.63	1219	464	405
11.66	1414	561	470
11.68	1618	589	485
11.71	1742	658	601
11.74	2045	772	661
11.77	2254	851	795
11.79	2616	1001	880
11.82	2842	1046	1048
11.85	3107	1291	1089
11.87	3431	1464	1155
11.9	3688	1571	1319
11.93	4049	1707	1429
11.95	4500	1874	1581
11.98	4806	2105	1826
12.01	5092	2218	1998
12.04	5534	2486	2201
12.06	5813	2702	2446
12.09	6180	2968	2564
12.12	6572	3105	2825
12.14	6819	3325	2995
12.17	7278	3681	3284
12.2	7578	3958	3565
12.22	7895	4045	3728
12.25	8168	4523	3893
12.28	8569	4647	4300
12.31	8818	4988	4593
12.33	8991	5349	4756
12.36	9299	5556	5188
12.39	9474	5819	5442
12.41	9845	6178	5677
12.44	9721	6258	5969
12.47	9885	6576	6169
12.49	10000	6971	6610
12.52	9973	7335	6744
12.55	9999	7596	7038
12.58	9951	7753	7268
12.6	9806	7911	7635
12.63	9750	8003	7953
12.66	9933	8332	8125
12.68	9689	8678	8059
12.71	9478	8865	8417
12.74	9317	8914	8482
12.76	8973	9017	8967
12.79	8759	9281	9058
12.82	8544	9324	9160
12.84	8032	9573	9228
12.87	7841	9616	9228
12.9	7637	9518	9470
12.93	7132	9601	9656
12.95	6903	9707	9554
12.98	6529	9812	9624
13.01	6191	9785	9605
13.03	5995	9941	9673
13.06	5612	9677	9753
13.09	5392	9648	9823
13.11	5013	9763	9838
13.14	4899	10000	9901
13.17	4475	9969	9948
13.2	4430	9761	10000
13.22	4110	9541	9745
13.25	3793	9511	9624
13.28	3628	9487	9698
13.3	3273	9299	9707
13.33	3301	9294	9590
13.36	3040	9281	9556
13.38	2785	9326	9678
13.41	2616	9142	9421
13.44	2517	9233	9306
13.47	2225	9018	9285
13.49	2131	8944	9393
13.52	2058	8799	9242
13.55	1920	8599	9085
13.57	1759	8751	8981
13.6	1597	8494	8986
13.63	1575	8622	9129
13.65	1430	8465	8831
13.68	1401	8313	8896
13.71	1290	8167	8674
13.74	1210	8180	8591
13.76	1133	8154	8369
13.79	1071	8116	8653
13.82	990	7810	8208
13.84	966	7824	8503
13.87	1009	7871	8138
13.9	832	7711	8303
13.92	798	7691	8093
13.95	705	7556	7997
13.98	738	7345	7888
14.01	670	7380	7858
14.03	696	7368	7709
14.06	604	7197	7640
14.09	591	7121	7676
14.11	576	7020	7678
14.14	548	6991	7525
14.17	547	6855	7476
14.19	532	6881	7505
14.22	433	6760	7299
14.25	501	6635	7244
14.28	425	6716	7284
14.3	428	6532	7235
14.33	441	6561	7007
14.36	446	6482	6985
14.38	384	6371	6966
14.41	387	6209	6893
14.44	393	6272	6977
14.46	360	6148	6769
14.49	358	6119	6843
14.52	376	6038	6686
14.54	374	5998	6605
14.57	405	6026	6589
14.6	365	5981	6556
14.63	359	5899	6466
14.65	382	5828	6456
14.68	371	5755	6489
14.71	342	5660	6213
14.73	336	5686	6104
14.76	361	5531	6259
14.79	341	5550	6129
14.81	302	5552	6226
14.84	343	5515	6118
14.87	332	5432	6119
14.9	347	5400	6026
14.92	327	5330	6087
14.95	338	5311	5908
14.98	317	5262	5885
15	368	5238	6000
15.03	351	5159	5866
15.06	323	5264	5766
15.08	357	5274	5698
15.11	326	5078	5735
15.14	326	5117	5674
15.17	322	5016	5680
15.19	331	4918	5648
15.22	298	4937	5450
15.25	292	4914	5461
15.27	293	4846	5452
15.3	322	4797	5548
15.33	310	4762	5480
15.35	293	4795	5375
15.38	330	4784	5279
15.41	320	4778	5147
15.44	316	4600	5318
15.46	295	4573	5333
15.49	310	4590	5297
15.52	324	4602	5062
15.54	309	4598	5269
15.57	275	4375	5190
15.6	295	4508	5062
15.62	264	4555	5165
15.65	279	4443	5106
15.68	262	4371	4939
15.71	265	4356	4945
15.73	287	4293	5036
15.76	250	4189	4928
15.79	274	4120	4914
15.81	245	4157	4929
15.84	268	4218	4816
15.87	235	4228	4715
15.89	225	4154	4767
15.92	247	4001	4815
15.95	235	4198	4842
15.98	203	4141	4788
16	213	4158	4563
16.03	215	4037	4828
16.06	214	4027	4574
16.08	216	3954	4562
16.11	186	3931	4578
16.14	194	3959	4581
16.16	172	3870	4561
16.19	186	3962	4601
16.22	178	3903	4498
16.25	188	3968	4442
16.27	175	3802	4454
16.3	167	3790	4296
16.33	183	3737	4417
16.35	167	3802	4351
16.38	173	3758	4322
16.41	135	3636	4444
16.43	161	3603	4400
16.46	176	3558	4284
16.49	159	3701	4233
16.51	152	3516	4197
16.54	168	3498	4263
16.57	125	3668	4227
16.6	126	3498	4178
16.62	127	3471	4210
16.65	110	3416	4043
16.68	105	3551	4065
16.7	118	3470	4010
16.73	112	3394	3991
16.76	121	3510	3990
16.78	108	3376	4081
16.81	98	3287	3951
16.84	99	3348	3940
16.87	96	3225	3916
16.89	94	3261	3844
16.92	95	3197	3961
16.95	100	3187	3904
16.97	96	3213	3803
17	79	3141	3893
17.03	91	3224	3728
17.05	84	3192	3744
17.08	70	3150	3806
17.11	84	3108	3663
17.14	84	3049	3635
17.16	74	3022	3665
17.19	85	3019	3614
17.22	60	3060	3589
17.24	67	2904	3575
17.27	77	3015	3615
17.3	77	2894	3605
17.32	84	2924	3469
17.35	87	3020	3522
17.38	75	2979	3437
17.41	81	2834	3455
17.43	44	2864	3528
17.46	59	2837	3430
17.49	61	2728	3438
17.51	79	2785	3485
17.54	56	2743	3457
17.57	57	2861	3391
17.59	71	2756	3429
17.62	57	2737	3355
17.65	66	2843	3307
17.68	59	2760	3335
17.7	54	2721	3363
17.73	54	2711	3365
17.76	50	2670	3269
17.78	36	2726	3328
17.81	60	2692	3123
17.84	50	2612	3199
17.86	51	2601	3154
17.89	57	2464	3198
17.92	47	2654	3209
17.95	40	2615	3081
17.97	38	2524	3088
18	56	2457	3200
18.03	51	2475	3182
18.05	62	2425	3021
18.08	49	2510	3127
18.11	42	2441	3120
18.13	45	2551	3126
18.16	41	2427	3013
18.19	50	2513	3018
18.21	56	2343	3023
18.24	45	2346	3015
18.27	49	2347	2958
18.3	41	2301	2989
18.32	56	2416	2931
18.35	45	2392	2956
18.38	55	2300	2897
18.4	36	2317	2947
18.43	36	2299	2884
18.46	51	2309	2785
18.48	39	2325	2767
18.51	43	2371	2786
18.54	46	2263	2845
18.57	44	2244	2774
18.59	50	2199	2889
18.62	37	2310	2768
18.65	43	2198	2649
18.67	33	2301	2671
18.7	38	2179	2731
18.73	40	2127	2717
18.75	35	2186	2813
18.78	36	2148	2662
18.81	37	2182	2779
18.84	37	2136	2672
18.86	38	2088	2653
18.89	31	2108	2677
18.92	36	2077	2654
18.94	38	2124	2666
18.97	30	2120	2611
19	24	2093	2558
19.02	26	2073	2567
19.05	39	2074	2568
19.08	42	1946	2589
19.11	30	2044	2467
19.13	30	2038	2445
19.16	29	1979	2558
19.19	24	1930	2477
19.21	26	2062	2572
19.24	25	1845	2435
19.27	26	1872	2464
19.29	18	1930	2448
19.32	25	1923	2414
19.35	18	1955	2434
19.38	26	1898	2465
19.4	22	1869	2436
19.43	24	1885	2385
19.46	33	1891	2350
19.48	28	1868	2428
19.51	15	1905	2310
19.54	21	1871	2379
19.56	17	1820	2332
19.59	14	1723	2356
19.62	17	1841	2387
19.65	16	1803	2395
19.67	18	1791	2205
19.7	24	1772	2274
19.73	18	1747	2336
19.75	15	1795	2301
19.78	15	1778	2302
19.81	12	1761	2310
19.83	16	1781	2321
19.86	16	1747	2248
19.89	16	1679	2237
19.91	10	1708	2203
19.94	17	1767	2193
19.97	17	1698	2233
20	20	1701	2195
20.02	12	1671	2129
20.05	26	1687	2178
20.08	17	1684	2110
20.1	19	1647	2125
20.13	18	1700	2231
20.16	12	1595	2061
20.18	15	1595	2165
20.21	7	1601	2089
20.24	8	1642	2111
20.27	16	1549	2118
20.29	18	1588	2131
20.32	9	1593	1988
20.35	17	1571	2128
20.37	14	1621	2052
20.4	15	1525	2025
20.43	10	1564	1985
20.45	8	1540	1989
20.48	12	1542	2043
20.51	14	1615	2044
20.54	14	1533	2038
20.56	8	1572	1964
20.59	8	1519	1981
20.62	10	1459	1916
20.64	10	1502	1975
20.67	10	1530	1901
20.7	10	1461	1947
20.72	12	1451	1837
20.75	7	1402	1850
20.78	5	1526	1917
20.81	9	1434	1901
20.83	12	1377	1921
20.86	15	1417	1931
20.89	13	1439	1850
20.91	14	1385	1936
20.94	13	1414	1886
20.97	6	1354	1876
20.99	12	1382	1850
21.02	6	1379	1789
21.05	10	1390	1805
21.08	11	1390	1777
21.1	4	1390	1799
21.13	7	1323	1716
21.16	7	1324	1824
21.18	2	1359	1750
21.21	11	1323	1802
21.24	8	1345	1754
21.26	9	1322	1791
21.29	5	1338	1747
21.32	8	1293	1767
21.35	10	1331	1712
21.37	9	1292	1747
21.4	8	1303	1750
21.43	4	1243	1693
21.45	11	1251	1751
21.48	8	1271	1635
21.51	8	1235	1707
21.53	9	1236	1694
21.56	3	1303	1776
21.59	8	1276	1635
21.62	6	1275	1657
21.64	4	1286	1756
21.67	6	1173	1671
21.7	12	1214	1623
21.72	3	1231	1626
21.75	6	1167	1615
21.78	10	1209	1581
21.8	4	1193	1676
21.83	7	1153	1663
21.86	10	1225	1610
21.88	8	1230	1659
21.91	7	1212	1592
21.94	7	1217	1568
21.97	10	1093	1600
21.99	6	1183	1507
22.02	4	1115	1538
22.05	7	1181	1587
22.07	4	1167	1526
22.1	11	1153	1490
22.13	5	1061	1542
22.15	5	1083	1588
22.18	6	1103	1487
22.21	9	1098	1505
22.24	5	1149	1418
22.26	8	1063	1462
22.29	6	1081	1458
22.32	7	1052	1537
22.34	6	1104	1453
22.37	12	1086	1505
22.4	6	1120	1405
22.42	12	1053	1438
22.45	5	1068	1433
22.48	9	1068	1419
22.51	5	1060	1377
22.53	5	1047	1446
22.56	7	1061	1412
22.59	4	1030	1348
22.61	4	992	1399
22.64	8	1027	1413
22.67	7	1015	1434
22.69	4	1032	1371
22.72	9	1011	1401
22.75	3	1020	1402
22.78	6	1045	1455
22.8	4	1016	1337
22.83	2	1043	1409
22.86	6	1043	1425
22.88	5	1011	1391
22.91	7	1043	1341
22.94	6	1014	1373
22.96	6	968	1310
22.99	4	933	1306
23.02	6	919	1282
23.05	9	952	1343
23.07	3	977	1336
23.1	4	919	1322
23.13	5	903	1365
23.15	8	961	1337
23.18	5	925	1234
23.21	6	950	1278
23.23	6	928	1317
23.26	4	909	1242
23.29	6	933	1328
23.32	4	953	1244
23.34	6	870	1275
23.37	6	892	1254
23.4	3	906	1325
23.42	4	906	1310
23.45	3	918	1241
23.48	5	892	1224
23.5	11	932	1206
23.53	6	884	1237
23.56	6	899	1204
23.58	2	901	1182
23.61	6	851	1258
23.64	5	842	1224
23.67	6	833	1179
23.69	7	837	1211
23.72	2	867	1194
23.75	3	850	1197
23.77	5	899	1222
23.8	7	875	1157
23.83	2	837	1152
23.85	2	886	1123
23.88	6	835	1189
23.91	3	796	1109
23.94	4	852	1145
23.96	5	807	1169
23.99	6	792	1164
24.02	5	823	1134
24.04	4	785	1137
24.07	2	874	1112
24.1	5	792	1119
24.12	8	760	1053
24.15	6	812	1113
24.18	7	830	1125
24.21	4	827	1071
24.23	9	798	1111
24.26	5	800	1152
24.29	3	818	1141
24.31	7	852	1128
24.34	4	784	1047
24.37	7	759	1107
24.39	5	746	1075
24.42	4	736	1064
24.45	6	807	1135
24.48	7	760	1113
24.5	3	681	1101
24.53	5	747	1046
24.56	3	763	1054
24.58	5	753	1078
24.61	10	747	1035
24.64	3	763	1032
24.66	3	691	1087
24.69	3	751	1056
24.72	3	746	1037
24.75	6	759	1035
24.77	3	748	1004
24.8	5	767	1007
24.83	5	704	997
24.85	2	721	1069
24.88	11	736	1018
24.91	4	733	1032
24.93	4	707	1033
24.96	7	714	987
24.99	3	761	1068
25.02	2	718	966
25.04	3	700	1014
25.07	7	686	1008
25.1	6	666	936
25.12	8	686	993
25.15	3	669	1037
25.18	8	646	969
25.2	5	700	973
25.23	8	681	935
25.26	5	668	986
25.29	8	662	976
25.31	11	640	903
25.34	8	671	929
25.37	10	640	961
25.39	9	677	931
25.42	5	608	978
25.45	6	641	903
25.47	3	631	953
25.5	7	621	894
25.53	6	634	922
25.55	6	614	905
25.58	6	642	892
25.61	6	624	927
25.64	4	648	952
25.66	3	645	931
25.69	4	588	944
25.72	4	620	887
25.74	5	628	860
25.77	5	622	910
25.8	6	632	839
25.82	7	625	840
25.85	4	673	885
25.88	4	594	899
25.91	1	635	897
25.93	3	590	892
25.96	4	627	854
25.99	4	626	883
26.01	2	601	839
26.04	4	603	883
26.07	9	585	845
26.09	2	565	842
26.12	6	610	873
26.15	7	615	841
26.18	4	567	820
26.2	9	575	839
26.23	5	581	809
26.26	6	535	817
26.28	11	579	844
26.31	3	568	846
26.34	7	550	831
26.36	9	549	766
26.39	2	553	783
26.42	4	613	789
26.45	4	555	827
26.47	5	551	853
26.5	6	510	775
26.53	4	536	753
26.55	6	547	848
26.58	3	573	869
26.61	5	529	808
26.63	9	557	790
26.66	8	530	772
26.69	6	525	830
26.72	6	565	804
26.74	4	529	730
26.77	6	542	720
26.8	5	533	796
26.82	3	520	772
26.85	7	525	785
26.88	7	525	757
26.9	5	513	755
26.93	1	526	805
26.96	5	512	759
26.99	3	535	766
27.01	6	547	811
27.04	6	533	728
27.07	9	530	752
27.09	6	506	732
27.12	3	515	726
27.15	6	486	729
27.17	2	495	756
27.2	10	502	745
27.23	4	498	758
27.25	3	502	716
27.28	2	515	769
27.31	3	510	745
27.34	4	469	736
27.36	6	488	710
27.39	7	499	698
27.42	4	487	733
27.44	7	451	739
27.47	4	443	681
27.5	8	454	660
27.52	6	493	710
27.55	5	478	737
27.58	9	436	696
27.61	8	476	728
27.63	9	454	724
27.66	9	478	697
27.69	4	463	686
27.71	2	476	669
27.74	8	488	659
27.77	5	411	670
27.79	3	484	686
27.82	8	435	656
27.85	6	475	672
27.88	6	443	704
27.9	3	468	702
27.93	5	452	684
27.96	6	466	710
27.98	7	451	632
28.01	4	419	661
28.04	8	458	626
28.06	11	460	650
28.09	4	487	654
28.12	5	449	634
28.15	6	427	677
28.17	7	433	698
28.2	6	468	673
28.23	3	438	646
28.25	6	432	666
28.28	8	442	617
28.31	3	436	629
28.33	8	423	693
28.36	5	425	647
28.39	5	402	668
28.42	5	416	612
28.44	7	390	608
28.47	6	360	650
28.5	5	390	665
28.52	5	399	611
28.55	3	370	561
28.58	6	407	593
28.6	6	401	610
28.63	3	395	649
28.66	10	351	592
28.69	5	367	622
28.71	5	411	620
28.74	5	424	626
28.77	7	392	588
28.79	9	382	594
28.82	3	382	608
28.85	6	409	640
28.87	11	387	620
28.9	9	392	617
28.93	4	366	550
28.96	3	410	643
28.98	5	390	580
29.01	3	376	617
29.04	3	378	592
29.06	3	378	531
29.09	7	408	568
29.12	2	378	599
29.14	7	362	578
29.17	7	372	606
29.2	5	376	554
29.22	6	335	545
29.25	10	316	558
29.28	3	346	544
29.31	5	368	558
29.33	4	351	561
29.36	6	355	541
29.39	5	345	575
29.41	3	348	548
29.44	6	348	586
29.47	8	375	526
29.49	5	379	514
29.52	3	331	538
29.55	10	346	508
29.58	7	367	520
29.6	5	349	543
29.63	8	331	535
29.66	6	366	551
29.68	7	325	576
29.71	9	349	512
29.74	6	352	567
29.76	5	346	510
29.79	5	372	513
29.82	5	332	548
29.85	9	359	513
29.87	3	347	518
29.9	5	312	505
29.93	5	321	553
29.95	4	333	495
29.98	7	324	512
30.01	5	355	536
30.03	7	349	519
30.06	3	320	503
30.09	4	329	510
30.12	4	352	531
30.14	2	328	456
30.17	5	328	512
30.2	6	298	484
30.22	5	297	510
30.25	6	326	449
30.28	5	348	529
30.3	1	355	493
30.33	3	312	506
30.36	9	351	473
30.39	6	327	480
30.41	6	342	482
30.44	5	306	519
30.47	3	298	513
30.49	7	281	527
30.52	8	342	511
30.55	6	318	456
30.57	7	331	485
30.6	8	309	483
30.63	7	303	463
30.66	11	304	442
30.68	2	297	449
30.71	3	285	496
30.74	7	284	456
30.76	6	329	452
30.79	3	290	479
30.82	7	313	463
30.84	7	318	462
30.87	3	315	454
30.9	1	327	469
30.92	6	298	507
30.95	2	283	469
30.98	1	320	433
31.01	6	298	465
31.03	3	305	495
31.06	6	268	495
31.09	6	324	464
31.11	6	250	460
31.14	3	281	439
31.17	5	302	463
31.19	4	301	430
31.22	11	298	399
31.25	5	254	439
31.28	5	281	449
31.3	14	293	431
31.33	4	287	415
31.36	6	277	421
31.38	4	267	440
31.41	4	315	434
31.44	5	299	431
31.46	2	272	448
31.49	5	233	426
31.52	5	257	437
31.55	3	301	409
31.57	5	268	407
31.6	5	274	419
31.63	2	277	481
31.65	4	295	421
31.68	4	278	412
31.71	2	266	392
31.73	4	269	422
31.76	3	273	397
31.79	6	238	416
31.82	7	272	409
31.84	7	269	379
31.87	5	272	402
31.9	7	245	390
31.92	9	264	427
31.95	3	242	364
31.98	3	255	383
32	2	221	396
32.03	2	287	465
32.06	3	243	433
32.09	7	261	411
32.11	4	228	398
32.14	4	240	421
32.17	5	260	418
32.19	9	251	403
32.22	6	255	405
32.25	7	245	403
32.27	3	245	392
32.3	4	259	342
32.33	4	220	355
32.36	3	226	382
32.38	2	248	388
32.41	4	223	379
32.44	6	242	367
32.46	3	251	363
32.49	6	208	352
32.52	9	222	381
32.54	3	237	392
32.57	10	219	413
32.6	9	225	388
32.62	5	231	409
32.65	5	234	367
32.68	5	198	357
32.71	5	224	362
32.73	3	237	348
32.76	6	233	370
32.79	5	242	350
32.81	3	244	360
32.84	5	233	314
32.87	6	249	391
32.89	6	230	371
32.92	6	219	345
32.95	5	227	338
32.98	5	211	329
33	5	216	356
33.03	4	214	369
33.06	3	234	376
33.08	7	238	375
33.11	3	240	364
33.14	12	218	349
33.16	4	227	368
33.19	3	214	340
33.22	2	211	333
33.25	5	212	373
33.27	1	209	362
33.3	3	214	345
33.33	3	218	334
33.35	5	193	331
33.38	8	216	346
33.41	4	231	312
33.43	1	207	361
33.46	4	186	333
33.49	9	205	355
33.52	8	237	332
33.54	7	217	351
33.57	1	216	354
33.6	7	200	356
33.62	2	208	326
33.65	6	195	307
33.68	6	195	325
33.7	4	231	313
33.73	5	207	378
33.76	3	202	326
33.79	6	204	343
33.81	3	207	332
33.84	4	183	312
33.87	6	187	328
33.89	5	203	308
33.92	7	206	325
33.95	4	182	340
33.97	6	205	355
34	5	226	330
34.03	4	180	338
34.06	4	199	297
34.08	3	203	319
34.11	8	165	285
34.14	3	211	298
34.16	2	177	322
34.19	7	185	343
34.22	3	184	326
34.24	2	176	315
34.27	3	185	302
34.3	8	182	279
34.33	5	184	308
34.35	5	211	276
34.38	4	178	306
34.41	9	180	302
34.43	8	192	286
34.46	6	185	293
34.49	4	197	310
34.51	7	179	310
34.54	2	187	289
34.57	6	188	299
34.59	2	192	294
34.62	4	196	309
34.65	2	187	277
34.68	4	170	323
34.7	5	191	296
34.73	4	176	312
34.76	4	174	281
34.78	6	176	296
34.81	4	195	283
34.84	3	185	278
34.86	7	147	291
34.89	4	163	294
34.92	6	149	290
34.95	4	179	299
34.97	4	176	286
35	1	183	304
35.03	8	190	278
35.05	3	181	311
35.08	5	185	277
35.11	3	180	311
35.13	4	177	283
35.16	4	145	304
35.19	10	155	287
35.22	4	167	273
35.24	6	193	281
35.27	6	176	262
35.3	1	174	297
35.32	10	173	276
35.35	3	171	284
35.38	9	167	252
35.4	5	174	273
35.43	4	179	273
35.46	8	176	266
35.49	2	180	252
35.51	6	156	291
35.54	4	157	256
35.57	7	169	274
35.59	4	172	262
35.62	5	148	273
35.65	6	151	251
35.67	4	179	272
35.7	8	163	254
35.73	3	154	247
35.76	6	158	271
35.78	3	143	270
35.81	6	149	238
35.84	5	165	274
35.86	6	153	230
35.89	3	154	274
35.92	11	173	249
35.94	5	151	272
35.97	6	134	237
36	11	147	279
36.03	2	157	231
36.05	3	167	260
36.08	2	151	243
36.11	6	144	255
36.13	5	148	229
36.16	7	177	253
36.19	5	180	247
36.21	9	125	235
36.24	5	146	229
36.27	8	144	238
36.29	3	170	250
36.32	1	142	226
36.35	3	151	251
36.38	3	154	247
36.4	5	153	211
36.43	3	134	242
36.46	5	157	224
36.48	7	162	252
36.51	3	134	242
36.54	5	134	226
36.56	2	168	248
36.59	9	137	245
36.62	5	143	257
36.65	8	136	237
36.67	10	133	241
36.7	11	153	267
36.73	7	117	239
36.75	5	130	232
36.78	7	142	218
36.81	5	151	251
36.83	4	162	207
36.86	6	138	213
36.89	2	136	246
36.92	7	129	214
36.94	9	144	233
36.97	8	146	221
37	3	137	215
37.02	7	140	207
37.05	6	130	208
37.08	5	158	243
37.1	6	138	230
37.13	8	140	241
37.16	3	107	196
37.19	6	142	246
37.21	6	109	221
37.24	9	146	234
37.27	7	154	224
37.29	9	138	235
37.32	6	111	211
37.35	4	137	210
37.37	5	125	223
37.4	6	117	194
37.43	5	127	203
37.46	5	131	221
37.48	6	126	217
37.51	6	119	215
37.54	6	129	229
37.56	7	125	228
37.59	5	134	202
37.62	3	132	185
37.64	4	124	191
37.67	8	121	233
37.7	6	117	204
37.73	5	128	218
37.75	6	128	209
37.78	2	114	224
37.81	5	135	179
37.83	6	129	213
37.86	4	125	177
37.89	0	125	183
37.91	4	120	178
37.94	7	105	203
37.97	3	109	210
38	5	129	192
38.02	8	126	213
38.05	3	100	203
38.08	3	121	184
38.1	5	99	209
38.13	3	121	200
38.16	8	113	210
38.18	7	108	180
38.21	11	119	210
38.24	5	111	202
38.26	2	106	203
38.29	3	117	182
38.32	4	101	173
38.35	6	123	208
38.37	4	125	204
38.4	4	130	187
38.43	3	141	198
38.45	2	109	184
38.48	10	118	196
38.51	7	115	200
38.53	7	107	209
38.56	8	104	177
38.59	3	126	203
38.62	2	118	215
38.64	5	119	202
38.67	5	99	180
38.7	8	109	208
38.72	6	118	178
38.75	7	118	188
38.78	8	98	178
38.8	3	108	200
38.83	5	128	189
38.86	7	104	178
38.89	1	116	184
38.91	2	114	189
38.94	8	117	185
38.97	6	104	200
38.99	9	106	184
39.02	7	103	183
39.05	6	111	170
39.07	5	106	184
39.1	3	107	170
39.13	5	105	190
39.16	5	128	178
39.18	2	99	209
39.21	5	106	181
39.24	5	104	187
39.26	4	96	180
39.29	3	86	174
39.32	5	105	169
39.34	8	117	164
39.37	3	108	184
39.4	3	110	169
39.43	1	106	172
39.45	10	107	188
39.48	5	110	168
39.51	8	113	190
39.53	7	109	169
39.56	3	109	171
39.59	5	101	175
39.61	5	120	154
39.64	3	99	165
39.67	5	97	178
39.7	5	107	178
39.72	7	113	166
39.75	8	105	194
39.78	2	107	166
39.8	5	88	182
39.83	8	89	161
39.86	4	94	173
39.88	6	106	162
39.91	3	69	203
39.94	5	99	188
39.96	6	103	164
39.99	6	105	182

## Sheet: fig. 3j
fig. 3j
	MiniH-AC-2AP-A amplitude-weighted average lifetimes
µM	Trbp111 WT			Trbp111-R75A
0	4.74	4.71	4.73	4.74	4.71	4.73
20	5.1	5.11	5.06	4.76	4.75	4.75
60	5.77	5.76	5.76	4.94	4.92	4.93

[truncated: 23 more sheets: fig. 4b, fig. 4f, fig. 5b, fig. 6a, fig. 6b, fig. 6c, fig. 6d, fig. 6f, fig. 6h, Supp. fig. 2, Supp. fig. 5, Supp. fig. 7, Supp. fig. 8a, Supp. fig. 8b, Supp. fig. 8c, Supp. fig. 8d, Supp. fig. 8e, Supp. fig. 8f, Supp. fig. 8g, Supp. fig. 8h …]
